# Supplementary material for: Assessing Daily Function and Sleep Disorders in Hemodialysis Patients with End-Stage Renal Disease
Source: Healthcare (Basel). 2024 Oct 23;12(21):2115. doi: 10.3390/healthcare12212115 (PMC11545313; doi:10.3390/healthcare12212115)
Supplement: Supplementary file 1 [file healthcare-12-02115-s001.zip]

Archive with 1 entries (1 files):
- healthcare-3201906-supplementary.pdf
